# Supplementary material for: Exploring Behavioral Interventions to Enhance Adherence to Multiple Micronutrient Supplementation Among Pregnant Women in Cambodia: A Mixed-Methods Study
Source: Nutrients. 2026 Feb 10;18(4):583. doi: 10.3390/nu18040583 (PMC12943067; doi:10.3390/nu18040583)
Supplement: Supplementary file 1 [file nutrients-18-00583-s001.zip]

Archive with 9 entries (8 files):
- Supplementary Materials/
- Supplementary Materials/Codebook Family Support.pdf
- Supplementary Materials/Codebook for Calendar Tracking.pdf
- Supplementary Materials/Codebook MMS videos .pdf
- Supplementary Materials/Family Support Information Session Handout.jpg
- Supplementary Materials/FGD Guide_Intervention Family Support.pdf
- Supplementary Materials/FGD Guide_Intervention Videos.pdf
- Supplementary Materials/FGD Guide_Intervention Wall Calendar.pdf
- Supplementary Materials/Tracking Calendar.pdf
